# Supplementary material for: Salvage Therapy for Relapsed Malignant Pleural Mesothelioma: A Systematic Review and Network Meta-Analysis
Source: Cancers (Basel). 2021 Dec 30;14(1):182. doi: 10.3390/cancers14010182 (PMC8750103; doi:10.3390/cancers14010182)
Supplement: Supplementary file 1 [file cancers-14-00182-s001.zip]

Archive with 1 entries (1 files):
- cancers-1503758-supplementary.pdf
